# Supplementary material for: Harnessing the Antibacterial Properties of Fluoridated Chitosan Polymers against Oral Biofilms
Source: Pharmaceutics. 2022 Feb 23;14(3):488. doi: 10.3390/pharmaceutics14030488 (PMC8951426; doi:10.3390/pharmaceutics14030488)
Supplement: Supplementary file 1 [file pharmaceutics-14-00488-s001.zip]

Archive with 1 entries (1 files):
- pharmaceutics-1594441-supplementary.pdf
